# Supplementary material for: PPAR-γ Agonist GW1929 Targeted to Macrophages with Dendrimer–Graphene Nanostars Reduces Liver Fibrosis and Inflammation
Source: Pharmaceutics. 2023 May 10;15(5):1452. doi: 10.3390/pharmaceutics15051452 (PMC10223394; doi:10.3390/pharmaceutics15051452)
Supplement: Supplementary file 1 [file pharmaceutics-15-01452-s001.zip]

Archive with 1 entries (1 files):
- pharmaceutics-2343656-supplementary.pdf
